# Supplementary material for: Chlorpromazine eliminates acute myeloid leukemia cells by perturbing subcellular localization of FLT3-ITD and KIT-D816V
Source: Nat Commun. 2020 Aug 18;11:4147. doi: 10.1038/s41467-020-17666-8 (PMC7434901; doi:10.1038/s41467-020-17666-8)
Supplement: Supplementary file 4 — Source data [file 41467_2020_17666_MOESM4_ESM.xlsx]

## Sheet: Fig.1a
		Baf KIT WT IL-3 10ng/ml					Baf KIT KD IL-3 10ng/ml							Baf KIT WT SCF100ng/ml					Baf KIT KD SCF100ng/ml
	0h	①	②	③	average	SEM	①	②	③	average	SEM	t,df	0h	①	②	③	average	SEM	①	②	③	average	SEM	t,df
	①	18792	20535	15355			19280	18070	18070				①	17312	21270	14577			18773	19109	20312
	②	17658	21161	16942			18443	17918	17918				②	18506	20097	15751			20623	19505	20973
	③	17120	19766	18590			18099	19587	19587				③	17698	20564	16907			19068	20162	20756
	average	17856.7	20487.3	16962.3			18607.3	18525	18525				average	17838.7	20643.7	15745			19488	19592	20680.3
	48h	①	②	③	average	SEM	①	②	③	average	SEM		48h	①	②	③	average	SEM	①	②	③	average	SEM
	①	384163	438042	386493			354902	394426	394426				①	250107	256689	350378			183173	184374	433595
	②	261860	414148	369721			381607	329706	329706				②	223691	238244	429131			158071	206280	460572
	③	270355	318190	360710			255133	323898	323898				③		252848	363353			134736	182324	450171
	average	305459	390127	372308			330547	349343	349343				average	236899	249260	380954			158660	190993	448113
	hold	19.1617	21.1992	29.2141	23.1916	2.50511	19.8614	24.9884	24.9884	23.2794	1.3954		hold	14.8449	13.3928	19.5307	15.9228	1.51216	9.0114	10.8132	17.2474	12.3573	2.04104
	72h	①	②	③	average	SEM	①	②	③	average	SEM		72h	①	②	③	average	SEM	①	②	③	average	SEM
	①	1453163		1215805			1210554	1185509	1185509				①	796670	827256				499557	654732	801083
	②	1213465	1102320	1613221			1194045	1361039	1361039				②	754196	850099	1472075			536291	714899	1680320
	③	1280293	1319263	1191282			1452524	1326654	1326654				③	805431	808334	1165806			509715	902284	1130494
	average	1.31564e+06	1.21079e+06	1.3401e+06			1.28571e+06	1.29107e+06	1.29107e+06				average	785432	828563	1.31894e+06			515188	757305	1.20397e+06
	hold	86.3159	68.6708	90.528	81.8382	5.46651	80.7416	79.5209	79.5209	79.9278	0.332225	t=0.2848, df=4	hold	51.4126	46.502	64.4184	54.111	4.36425	30.5763	44.8766	44.1402	39.8644	3.79582	t=2.011, df=4
		Baf FLT WT IL-3 10ng/ml					Baf FLT KD IL-3 10ng/ml							Baf FLT WT FL100ng/ml					Baf FLT KD FL100ng/ml
	0h	①	②	③	average	SEM	①	②	③	average	SEM		0h	①	②	③	average	SEM	①	②	③	average	SEM
	①	15432	16040	17126			12460	11517	11428				①	15432	16040	17126			15460	16517	17428
	②	15917	16384	17749			12780	11814	11718				②	15917	16384	17749			15780	16814	17718
	③	16882	16410	17627			11671	12981	12322				③	16882	16410	17627			15671	16981	17322
	average	16077	16278	17500.7			12303.7	12104	11822.7				average	16077	16278	17500.7			15637	16770.7	17489.3
	48h	①	②	③	average	SEM	①	②	③	average	SEM		48h	①	②	③	average	SEM	①	②	③	average	SEM
	①	525309	516372	517691			393699	396161	358949				①	113396	103311	97390			95323	93936	94753
	②	518495	505343	462282			383450	377453	336867				②	103303	99329	98141			98337	92868	88423
	③	515278	482593	478297			391425	380592	338317				③	95901	94914	99782			71816	65678	88299
	average	519694	501436	486090			389525	384735	344711				average	104200	99184.7	98437.7			88492	84160.7	90491.7
	hold	32.0764	30.5289	27.3345	29.9799	1.13992	32.4315	32.6353	30.0364	31.701	0.681299		hold	6.43141	6.03865	5.53549	6.00185	0.211703	5.63176	4.95874	5.09227	5.22759	0.167977
	72h	①	②	③	average	SEM	①	②	③	average	SEM		72h	①	②	③	average	SEM	①	②	③	average	SEM
	①	1521137	1561079	1589034			1250879	1184982	854772				①	266580	265469	211823			173970		179196
	②	1574476	1601099	1578387			1258389	1354801	1044048				②		239400	228663			179917	180210
	③	1544816	1692743	1713836			1132427	1324932	1.0403e+06				③	265396		222876			185770	182503	188180
	average	1.54681e+06	1618307	1.62709e+06			1.2139e+06	1.28824e+06	979706				average	265988	252434	221121			179886	181356	183688
	hold	94.8764	97.9485	90.9632	94.596	1.65042	100.21	108.413	84.4275	97.6835	5.74677	t=0.4216, df=4	hold	15.6644	14.6247	11.7434	14.0108	0.957549	10.661	9.9569	9.64111	10.0863	0.246129	t=3.241, df=4
		Baf V814 IL-3					Baf V814 KD IL-3							Baf V814 SCF(-)					Baf V814 SCF(-)
	0h	①	②	③	average	SEM	①	②	③				0h	①	②	③	average		①	②	③	average	SEM
	①	30845	27365	27046			30609	28673	26856				①	28493	27125	28242			17636	15337	18918
	average	30845	27365	27046			12303.7	12104	11822.7				average	28493	27125	28242			17636	15337	18918
	48h	①	②	③	average	SEM	①	②	③	average	SEM		48h	①	②	③	average	SEM	①	②	③	average	SEM
	①	668069	670474	624489			561376	595531	437729				①	490877	558166	548685			194304	187561	129021
	②	734656	670927	652409			619165	538351	524274				②	554849	537950	479025			169489	137078	85314
	③	574063	597199	571422			545493	566162	528905				③	459313	450690	413064			138381	79901	29689
	average	658929	646200	616107			575345	566681	496969				average	501680	515602	480258			167391	134847	81341.3
	hold	19.4503	21.5003	20.7408	20.5638	0.488554	17.114	17.9944	16.8485	17.319	0.28277		hold	16.031	17.3068	15.4829	16.2736	0.441165	8.64182	8.0052	3.91479	6.85394	1.20925
	72h	①	②	③	average	SEM	①	②	③	average	SEM		72h	①	②	③	average	SEM	①	②	③	average	SEM
	①	1910162	1635369	1524612			1.70467e+06	1.85232e+06	1235812				①	1572925	1335989	1511471			449976	557799	378306
	②	2288923	1792497	2148177			2253340	1580458	1490965				②	1.68148e+06	1353106	1310020			386786	413480	265339
	③	1.84904e+06	1629725	1474881			1835862	1748655	1603143				③	1172298	1319929	1299172			319287	210223	58700
	average	2016043	1.68586e+06	1715890			1.93129e+06	1.72715e+06	1.44331e+06				average	1.47557e+06	1.33634e+06	1.37355e+06			385350	393834	234115
	hold	76.6264	72.2255	74.3789	74.4103	1.03739	73.971	70.6186	63.0058	69.1985	2.64876		hold	60.7134	57.7578	57.0182	58.4965	0.921694	25.6164	30.1048	14.5083	23.4099	3.78489	t=7.354, df=4
		Baf ITD IL-3 10ng/ml					Baf ITD KD IL-3 10ng/ml							Baf ITD FL(-)					Baf ITD FL(-)
	0h	①	②	③	average	SEM	①	②	③				0h	①	②	③	average	SEM	①	②	③	average	SEM
	①	32313	33544	31681			33749	35468	36366				①	31567	30593	30910			25000	21021	22223
	average	32313	33544	31681			33749	35468	36366				average	31567	30593	30910			25000	21021	22223
	48h	①	②	③	average	SEM	①	②	③	average	SEM		48h	①	②	③	average	SEM	①	②	③	average	SEM
	①	743494	756477	736021			725497	598771	652363				①	535675	587887	625092			272277	284727	215934
	②	787650	662433	670603			641890	596805	676456				②	538796	580850	605651			243212	280380	202691
	③	673561	659930	656233			649987	638193	538530				③	489620	531566	506814			245302	210879	175293
	average	734902	692947	687619			672458	611256	622450				average	521364	566768	579186			253597	258662	197973
	hold	20.7073	18.8086	19.7616	19.7592	0.44753	18.1416	15.6913	15.5841	16.4723	0.681958		hold	15.0376	16.8677	17.0605	16.3219	0.526275	9.23584	11.2034	8.11101	9.51677	0.737862
	72h	①	②	③	average	SEM	①	②	③	average	SEM		72h	①	②	③	average	SEM	①	②	③	average	SEM
	①	1638637	1876763	1554556			1.89692e+06	1.90871e+06	1711423				①		1443322	1639053			595363	623942	444831
	②	1.82808e+06	2652906	1.79816e+06			2526865	1776752	1841366				②	1323484	1574959	1667952			635478	696276	634386
	③	1615226	2148339	2339010			1792578	2188850	1407155				③	1542699	1660791	1488073					539916
	average	1.69398e+06	2.226e+06	1.89724e+06			2072120	1.9581e+06	1.65331e+06				average	1.43309e+06	1.55969e+06	1.59836e+06			615420	660109	539711
	hold	61.4602	77.799	70.208	69.8224	3.85431	71.9809	64.7235	53.2995	63.3347	4.4396		hold	53.2236	59.7695	60.6232	57.8721	1.90839	28.8599	36.8151	28.4723	31.3824	2.21975	t=7.389, df=4
			Baf FLT WT IL-3 10ng/ml				Baf FLT WT FL100ng/ml				Baf ITD FL(-)
		hours	0	48	72	hours	0	48	72	hours	0	48	72
	SCR	①	0.1	3.20764	9.48764	①	0.4	2.57256	6.26576	①	0.1	1.50376	5.32236
		②	0.1	3.05289	9.79485	②	0.4	2.41546	5.84987	②	0.1	1.68677	5.97695
		③	0.1	2.73345	9.09632	③	0.4	2.2142	4.69738	③	0.1	1.70605	6.06232
	KD	①	0.1	3.24315	10.021	①	0.4	2.2527	4.2644	①	0.1	0.923584	2.88599
		②	0.1	3.26353	10.8413	②	0.4	1.9835	3.98276	②	0.1	1.12034	3.68151
		③	0.1	3.00364	8.44275	③	0.4	2.03691	3.85644	③	0.1	0.811101	2.84723
			Baf KIT WT IL-3 10ng/ml				Baf KIT WT SCF100ng/ml				Baf V814 SCF(-)
		hours	0	48	72	hours	0	48	72	hours	0	48	72
	SCR	①	0.1	1.91617	8.63159	①	0.1	1.48449	5.14126	①	0.1	1.6031	6.07134
		②	0.1	2.11992	6.86708	②	0.1	1.33928	4.6502	②	0.1	1.73068	5.77578
		③	0.1	2.92141	9.0528	③	0.1	1.95307	6.44184	③	0.1	1.54829	5.70182
	KD	①	0.1	1.98614	8.07416	①	0.1	0.90114	3.05763	①	0.1	0.864182	2.56164
		②	0.1	2.49884	7.95209	②	0.1	1.08132	4.48766	②	0.1	0.80052	3.01048
		③	0.1	2.49884	7.95209	③	0.1	1.72474	4.41402	③	0.1	0.391479	1.45083

## Sheet: Fig.1b
		HMC-1 CALM/NC					HMC-1 CALM/KD						MV4-11 CALM/NC					MV4-11 CALM/KD						HL-60 CALM/NC					HL-60 CALM/KD
	0h	①	②	③	average	SEM	①	②	③	average	SEM	0h	①	②	③	average	SEM	①	②	③	average	SEM	0h	①	②	③	average	SEM	①	②	③	average	SEM				hours						hours						hours
	①	―	―	162628			―	―	249864			①	229636	227822	213540			292701	325979	283051			①	147026	141582	156064			170648	165474	170711						0	24	48	72			0	24	48	72			0
	②	164796	167911	175787			250860	224843	257489			②	224355	228606	226965			283188	267476	261295			②	145859	137066	161798			172291	154859	174460				HMC-1 CALM/NC	hold	1	2.03573	3.76228	6.27216	MV4-11 CALM/NC	hold	1	3.07419	5.50294	8.82658	HL-60 CALM/NC	hold	1
	③	171864	175210	177252			222965	258519	243864			③	―	―	―			―	―	―			③	―	―	―			―	―	―					SEM	0	0.0366975	0.1076	0.085662		SEM	0	0.0993652	0.231756	0.318041		SEM	0
	average	168330	171560	171889			236912	241681	250406			average	226996	228214	220252			287944	296728	272173			average	146442	139324	158931			171470	160166	172586				HMC-1 CALM/KD	hold	1	1.47838	2.99196	4.52237	MV4-11 CALM/KD	hold	1	1.55319	2.90594	5.20969	HL-60 CALM/KD	hold	1
	24h	①	②	③	average	SEM	①	②	③	average	SEM	24h	①	②	③	average	SEM	①	②	③	average	SEM	24h	①	②	③	average	SEM	①	②	③	average	SEM			SEM	0	0.0273175	0.057711	0.082202		SEM	0	0.0589347	0.15306	0.180373		SEM	0
	①		372493	332047				366282	375921			①	625876	732795	727722			389126	506532	458482			①	349561	357057	394274			362122	396993	398225				t,df					t=12.03, df=4						t=8.077, df=4
	②	348092	314049	364237			348814	373208	355323			②	637907	714513	710034			416354	469868	451813			②	332856	393666	389067			372888	410744	394092
	③	366058	326894	343745			350577	375228	336703			③	675170	682900	―			423736	416126	―			③	357794	386709	―			338535	409312	―
	average	357075	337812	346676			349696	371573	355982			average	646318	710069	718878			409739	464175	455148			average	346737	379144	391670			357848	405683	396158
	hold	2.12128	1.96905	2.01686	2.03573	0.0366975	1.47605	1.53745	1.42162	1.47838	0.0273175	hold	2.84727	3.11142	3.26388	3.07419	0.0993652	1.42298	1.56432	1.67227	1.55319	0.0589347	hold	2.36773	2.72131	2.46441	2.51782	0.0861442	2.08695	2.53288	2.29543	2.30509	0.105181
	48h	①	②	③	average	SEM	①	②	③	average	SEM	48h	①	②	③	average	SEM	①	②	③	average	SEM	48h	①	②	③	average	SEM	①	②	③	average	SEM
	①	―	658972	703394		15705.5	―	751510	748349			①	1142290	1237612	1342470			730944	886407	852598			①	553381	625625	614082			577945	667918	677326
	②	599728	552307	757424			704821	723308	725514			②	1167289	1124278	1331564			778790	747788	932705			②	574134	651931	548279			619065	682747	672181
	③	735183	597897	502096			654629	782922	774407			③	1254373	1201616	―			817262	808725	―			③	605541	663569	―			666537	668642	―
	average	667456	603059	654305			679725	752580	749423			average	1187984	1.18784e+06	1337017			775665	814307	892652			average	577685	647042	581180			621182	673102	674754
	hold	3.96516	3.51514	3.80655	3.76228	0.1076	2.8691	3.11394	2.99284	2.99196	0.057711	hold	5.23351	5.20492	6.07038	5.50294	0.231756	2.6938	2.74429	3.27972	2.90594	0.15306	hold	3.94479	4.64415	3.65681	4.08192	0.239357	3.6227	4.20252	3.90968	3.91163	0.136667
	72h	①	②	③	average	SEM	①	②	③	average	SEM	72h	①	②	③	average	SEM	①	②	③	average	SEM	72h	①	②	③	average	SEM	①	②	③	average	SEM
	①	―	942628	1134042			―	1094496	1097338			①	2021145	1892808	2190465			1295389	1593918	1625199			①	914729	1086253	1061797			1163443	1276822	1236720
	②	957985	1133831	1087069			1039867	1208154	1070263			②	1779878	2126840	2039473			1448536	1513541	1441359			②	1003279	1174229	1069752			1138934	1279792	1245713
	③	1129931	1081679	1119651			1071571	1119670	1130848			③	1904319	1799277	―			1479863	1437815	―			③	1068804	1012673	―			1293133	1499056	―
	average	1043958	1.05271e+06	1.11359e+06			1055719	1.14077e+06	1099483			average	1.90178e+06	1.93964e+06	2114969			1.40793e+06	1.51509e+06	1533279			average	995604	1.09105e+06	1.06577e+06			1.1985e+06	1351890	1.24122e+06
	hold	6.20185	6.1361	6.47853	6.27216	0.085662	4.45616	4.72016	4.39081	4.52237	0.082202	hold	8.37805	8.49922	9.60247	8.82658	0.318041	4.88959	5.106	5.63347	5.20969	0.180373	hold	6.7986	7.83104	6.70589	7.11184	0.294422	6.9896	8.44053	7.19189	7.54067	0.370446
[truncated: 3 more columns]

## Sheet: Fig.1c
	MV4-11		PY	FLT3	PY/FLT3		p-STAT5	STAT5	p-STAT5/STAT5
	SCR	①	94720	690250	0.137226	①	91200	35840	2.54464
		②	93240	420500	0.221736	②	152218	60291	2.52472
		average			0.179481	average			2.53468
	KD	①	33152	806080	0.0411274	①	45600	36400	1.25275
		②	31080	470225	0.066096	②	67932	63756	1.0655
		average			0.0536117	average			1.15912
	HMC-1		PY	KIT	PY/KIT		p-Akt	Akt	p-Akt/Akt		p-STAT5	STAT5	p-STAT5/STAT5
	SCR	①	26010	14000	1.85786	①	326700	406624	0.803445	①	561384	775710	0.723703
		②	23400	16240	1.44089	②	329406	552000	0.59675	②	436390	406080	1.07464
		average			1.64937	average			0.700097	average			0.899172
	KD	①	17850	39760	0.448944	①	103950	505952	0.205454	①	288144	849150	0.339332
		②	15750	39760	0.396127	②	102672	686400	0.14958	②	196520	414720	0.473862
		average			0.422535	average			0.177517	average			0.406597

## Sheet: Fig.2a
		CPZ(uM)	0	0.01	0.1	1	2.5	5	7.5	10	20
	BafV814	①	1.00003	0.900229	0.797228	0.87882	0.764296	0.650591	0.5474	0.190913	0.0215311
		②	1.00028	0.938973	0.900581	0.826275	0.722065	0.686056	0.537309	0.310376	0.0259347
		average	1.00016	0.919601	0.848904	0.852547	0.74318	0.668324	0.542355	0.250644	0.0237329
		CPZ(uM)	0	0.01	0.1	1	2.5	5	7.5	10	20
	Baf ITD	①	1	1.01619	1.0223	0.941085	0.793029	0.711427	0.465182	0.266932	0.00588535
		average	1	1.01619	1.0223	0.941085	0.793029	0.711427	0.465182	0.266932	0.00588535

## Sheet: Fig.2b
		①			②			③					Baf/ITD	Baf/ITD/CALMKD			Baf/V814	Baf/V814/CALMKD
		Baf/ITD	Baf/ITD/CALMKD		Baf/ITD	Baf/ITD/CALMKD		Baf/ITD	Baf/ITD/CALMKD				CPZ(-)	CPZ(-)	CPZ(7.0μM)		CPZ(-)	CPZ(-)	CPZ(7.0μM)
		CPZ(-)	CPZ(-)	CPZ(7.0μM)	CPZ(-)	CPZ(-)	CPZ(7.0μM)	CPZ(-)	CPZ(-)	CPZ(7.0μM)		①	1	0.43014	0.384349	①	1	0.440345	0.479858
	①	194516	81940	―	264462	84699	66331	189998	90458	69744		②	1	0.340204	0.267959	②	1	0.356884	0.397376
	②	182949	83813	82614	263708	75442	67061	189606	86100	80351		③	1	0.468799	0.389596	③	1	0.414434	0.458801
	③	209958	86921	67903	218229	93787	66612	185322	―	69998		average(fold)	1	0.413048	0.347301	average(fold)	1	0.403888	0.445345
	average	195808	84224.7	75258.5	248800	84642.7	66668	188309	88279	73364.3		SEM	#DIV/0!	0.031103	0.0324151	SEM	7.97809e-11	0.0201377	0.0202023
	hold	1	0.43014	0.384349	1	0.340204	0.267959	1	0.468799	0.389596		ANOVA summary				ANOVA summary
		①			②			③				F	128			F	272.3
		Baf/V814	Baf/V814/CALMKD		Baf/V814	Baf/V814/CALMKD		Baf/V814	Baf/V814/CALMKD			P	<0.0001			P	<0.0001
		CPZ(-)	CPZ(-)	CPZ(7.0μM)	CPZ(-)	CPZ(-)	CPZ(7.0μM)	CPZ(-)	CPZ(-)	CPZ(7.0μM)
	①	1365916	823714	866091	2518593	720115	818937	1.74007e+06	727451	791097
	②	1582233	733679	814465	1797445	675286	785357	1580776	810213	849659
	③	2231405	723400	804893	1817197	793453	832908	2381676	825656	975569
	average	1726518	760264	828483	2.04441e+06	729618	812401	1.90084e+06	787773	872108
	hold	1	0.440345	0.479858	1	0.356884	0.397376	1	0.414434	0.458801

## Sheet: Fig.2c
			BALL1	HL60	TALL-1	KG1	THP1	Kasumi	K562	HMC1	MV4-11
	CPZ(7.0uM)	①	1.42879	1.26345	0.782909	0.822508	0.841092	0.794863	0.646724	0.140049	0.11015
		②	0.804753	0.681516	0.951074	0.819795	0.794697	0.775866	0.623295	0.148678	0.027246
		③									0.03026
		average	1.11677	0.972482	0.866991	0.821152	0.817894	0.785365	0.63501	0.144364	0.028753
	BALL1	CPZ(uM)	0	1	2.5	5	7	10	12.5	15	20
		①	1.00731	0.924321	1.24707	1.24273	1.42879	1.25575	1.11146	1.13669	0.362893
		②	1.00101	0.933328	0.926102	0.847235	0.804753	0.591233	0.324821	0.150933	0.0549663
		hold	1.00416	0.928824	1.08659	1.04498	1.11677	0.923492	0.718142	0.64381	0.20893
	HL60	CPZ(uM)	0	1	2.5	5	7	10	12.5	15	20
		①	1.00372	1.47189	1.31058	1.23772	1.26345	0.990144	0.847062	0.69915	0.282276
		②	1.00266	0.987233	0.959941	0.707213	0.681516	0.397326	0.231294	0.0981942	-0.0312099
		hold	1.00319	1.22956	1.13526	0.972464	0.972482	0.693735	0.539178	0.398672	0.125533
	TALL1	CPZ(uM)	0	1	2.5	5	7	10	12.5	15	20
		①	1.00187	0.972022	0.966605	1.06609	0.951074	0.839139	0.591546	0.328149	-0.0479351
		②	1.00025	0.954435	0.933866	0.891389	0.782909	0.654242	0.211149	0.185099	-0.0339676
		hold	1.00106	0.963228	0.950235	0.978738	0.866991	0.746691	0.401348	0.256624	-0.0409514
	KG1	CPZ(uM)	0	1	2.5	5	7	10	12.5	15	20
		①	1.00241	0.995661	0.983437	0.894153	0.822508	0.740736	0.499321	0.426259	0.0834017
		②	1.00312	0.910272	0.878179	0.818163	0.819795	0.710634	0.594474	0.398473	0.0869876
		hold	1.00276	0.952967	0.930808	0.856158	0.821152	0.725685	0.546898	0.412366	0.0851946
	THP1	CPZ(uM)	0	1	2.5	5	7	10	12.5	15	20
		①	1.00228	0.962103	0.959952	0.870119	0.794697	0.699015	0.592018	0.368391	0.077609
		②	1.0002	1.02636	0.969365	0.884535	0.841092	0.732058	0.554815	0.48726	0.120334
		hold	1.00124	0.99423	0.964658	0.877327	0.817894	0.715537	0.573416	0.427826	0.0989714
	Kasumi	CPZ(uM)	0	1	2.5	5	7	10	12.5	15	20
		①	1.00865	1.00236	0.923731	0.814363	0.775866	0.630933	0.558307	0.488453	0.223514
		②	1.00065	1.00769	0.960367	0.810393	0.794863	0.702592	0.510356	0.478075	0.176676
		hold	1.00465	1.00502	0.942049	0.812378	0.785365	0.666763	0.534331	0.483264	0.200095
	K562	CPZ(uM)	0	1	2.5	5	7	10	12.5	15	20
		①	1.00058	0.865055	0.797411	0.726582	0.60549	0.508839	0.441882	0.374985	0.0736678
		②	1.00881	0.903526	0.76227	0.778712	0.623295	0.475187	0.315257	0.175608	-0.00703106
		hold	1.0047	0.88429	0.77984	0.752647	0.614392	0.492013	0.37857	0.275296	0.0333184
	HMC-1	CPZ(uM)	0	1	2.5	5	7	10	12.5	15	20
		①	1.00014	0.895278	0.763362	0.373261	0.140049	0.0957307	0.0745928	0.0548657	0.0262477
		②	1.00016	0.920415	0.752892	0.370281	0.148678	0.0967217	0.0758926	0.0648029	0.0321639
		hold	1.00015	0.907847	0.758127	0.371771	0.144364	0.0962262	0.0752427	0.0598343	0.0292058
	MV4-11	CPZ(uM)	0	1	2.5	5	7	10	12.5	15	20
		①	1	0.892026	0.852299	0.401731	0.027246	0.0197747	0.00569099	0.00451041	0.00104057
		②	1	1.03151	0.971766	0.337469	0.03026	0.018894	0.00476751	0.00289356	0.00104108
		③					0.11015
		hold	1	0.96177	0.912033	0.3696	0.028753	0.0193343	0.00522925	0.00370199	0.00104083

## Sheet: Fig.2d
	#1	CPZ(uM)	0	1	5	7	10	12.5	15	20			#1			#5			#7			#10
		①	2996.24	1977.34	1688.08	1414.39	974.376	901.524	322.737	110.775				0	72		0	72		0	72		0	72
		hold	0.998745	0.659115	0.562693	0.471465	0.324792	0.300508	0.107579	0.036925			CPZ(-)	1	0.998745	CPZ(-)	1	1.49812	CPZ(-)	1	1.57017	CPZ(-)	1	1.71433
	#5	CPZ(uM)	0	1	2.5	5	7	10	12.5	15	20		CPZ(+)	1	0.471465	CPZ(+)	1	0.487188	CPZ(+)	1	0.787	CPZ(+)	1	0.441333
		①	35743	23841	20462	17265	12125	11274	4513	2037	252		#11			#12			#16			#17			#19
		hold	1.49812	0.988672	0.84404	0.707197	0.487188	0.450762	0.161369	0.0553876	-0.0210165			0	72		0	72		0	72		0	72		0	72
	#7	CPZ(uM)	0	1	2.5	5	7	10	12.5	15	20		CPZ(-)	1	1.96897	CPZ(-)	1	1.80297	CPZ(-)	1	1.37034	CPZ(-)	1	1.58287	CPZ(-)	1	1.38207
		①	3546	3145	2986	2495	1574	1277	531	398	115		CPZ(+)	1	1.94977	CPZ(+)	1	1.62652	CPZ(+)	1	1.37943	CPZ(+)	1	1.32241	CPZ(+)	1	1.12887
		②	3030	3751	3716	2416		1225	922	704	90
		③	2845	3680	3083	2963		1224	802	617	146
		average	3140.33	3525.33	3261.67	2624.67	1574	1242	751.667	573	117
		hold	1.57017	1.76267	1.63083	1.31233	0.787	0.621	0.375833	0.2865	0.0585
	#10	CPZ(uM)	0	1	2.5	5	7	10	20
		①	2863	2191	1664	1157	798	698	151
		②	3222	2391	1943	1254	788	755	170
		③	4201	2865	1769	1341	1062	927	215
		average	3428.67	2482.33	1792	1250.67	882.667	793.333	178.667
		hold	1.71433	1.24117	0.896	0.625333	0.441333	0.396667	0.0893333
	#11	CPZ(uM)	0	1	2.5	5	7	10	12.5	15	20
		①	69906	68890	71591	71002	66208	57520	40877	32868	15675
		②	77589	78071	80652	78674	75351	63592	48676	38173	14585
		③	73951	86646	78380	78580	77759	67486	45393	35964	11792
		average	73815.3	77869	76874.3	76085.3	73106	62866	44982	35668.3	14017.3
		hold	1.96897	2.0787	2.05178	2.03042	1.94977	1.67258	1.18846	0.936347	0.350263
	#12	CPZ(uM)	0	1	2.5	5	7	10	12.5	15	20
		①	581290	651109	657555	551728			34895	1719	1059
		②	553525	515295	537700	492892		292688	97290	2719	1633
		③	588786	561415	566411	553232	518541	282222	116794	2504	1373
		average	574534	575940	587222	532617	518541	287455	82993	2314	1355
		hold	1.80297	1.8074	1.84296	1.67088	1.62652	0.898301	0.253979	-0.000264709	-0.00328681
	#16	CPZ(uM)	0	0.25	2	5	7	10	20
		①	9793	13687	12278	11236	10414	8015	2343
		②	11199	12269	12481	11213	10703	9537	4487
		average	10496	12978	12379.5	11224.5	10558.5	8776	3415
		hold	1.37034	1.73147	1.64439	1.47634	1.37943	1.12007	0.340038
	#17	CPZ(uM)	0	1	2.5	5	7	10
		①		485113	505795	505338	431238	333609
		②	534294	565976	548438	535366	454202
		③	505192	562240	489353	508910	420038	382175
		average	519743	537776	514529	516538	435159	357892
		hold	1.58287	1.6384	1.56681	1.573	1.32241	1.08449
	#19	CPZ(uM)	0	0.01	0.1	1	2.5	5	7	10	20
		①	185508	149496	177544	187445	178078	167648			19721
		②	186670	148009	179328	198172	176723	155939	147019	111444	18303
		③	167806	169077	167200	192285	159265	159878		112288	21562
		average	179995	155527	174691	192634	171355	161155	147019	111866	19862
		hold	1.38207	1.1942	1.34134	1.47911	1.31573	1.23741	1.12887	0.858948	0.152508

## Sheet: Fig.2e
												#3						#5
	#3	CPZ(uM)	0	1	2.5	5	7	10			CPZ(uM)	0	1	2.5	5	7	10	0	1	2.5	5	7	10	20
		①	93579	99410	85525	68838	37553	26660			①	93579	99410	85525	68838	37553	26660	64106	73965	54670	46806	32914	22088	1972
		②	110868	110682	81040	69998	43247	33469			hold	1.55965	1.65683	1.42542	1.1473	0.625883	0.444333	1.06843	1.23275	0.911167	0.7801	0.548567	0.368133	0.0328667
		③	106027	109460	91641	73148	44620	29190			②	110868	110682	81040	69998	43247	33469	72117	76892	68626	43695	41206	25678	3985
											hold	1.8478	1.8447	1.35067	1.16663	0.720783	0.557817	1.20195	1.28153	1.14377	0.72825	0.686767	0.427967	0.0664167
											③	106027	109460	91641	73148	44620	29190	72749	76496	66008	46542	37981	22869	4444
	#5	CPZ(uM)	0	1	2.5	5	7	10	20		hold	1.76712	1.82433	1.52735	1.21913	0.743667	0.4865	1.21248	1.27493	1.10013	0.7757	0.633017	0.38115	0.0740667
		①	64106	73965	54670	46806	32914	22088	1972
		②	72117	76892	68626	43695	41206	25678	3985
		③	72749	76496	66008	46542	37981	22869	4444
			#3		#5
		CPZ(uM)	0	7	0	7
		①	1.55965	0.625883	1.06843	0.548567
		②	1.8478	0.720783	1.20195	0.686767
		③	1.76712	0.743667	1.21248	0.633017
		average	1.72486	0.696778	1.16096	0.622783
		SEM	0.0700747	0.0294408	0.0378535	0.0328409
		t-test	t=11.04, df=4		t=8.768, df=4

## Sheet: Fig.3a
		Thioridazine										Methiothepin											Thioridazine						Methiothepin								Thioridazine								Methiothepin
			(μM)	0	1	2.5	5	7	10	15	20	(μM)	0	1	2.5	5	7	10	15	20			MV4-11	①	②	③	average	SEM	MV4-11	①	②	③	average	SEM			cell line	Kasumi	HL60	KG1	K562	THP-1	HMC-1	MV4-11	cell line	HL60	Kasumi	THP-1	KG1
		MV4-11	①	1436929	1473056	1574869	1471479	1528856	1215258	467276	12543	①	1.73221e+06	1681129	1575054	1309149	1198620	220724	5849	4554			0	1436929	1600656	1525756			0	1.73221e+06	1550883	1653178					①	0.28076	0.229457	0.469743	0.510638	0.619607	0.681397	1.06397	①	0.4737	0.412156	0.452752	0.5445
			②	1600656	1618707	1579402	1457166	1280568	1273264	807592	15107	②	1550883	1461424	1540930	1330177	1.03719e+06	330381	5161	3753			7.0μM	1528856	1280568	1278429			7.0μM	1198620	1.03719e+06	1167155					②	0.234904	0.250706	0.436537	0.53099	0.506509	0.724744	0.800027	②	0.416727	0.457017	0.621097	0.524997
			③	1525756	1.67233e+06	1641597	1598801	1278429	1296501	709826	16799	③	1653178	1587898	1614245	1511946	1167155	ー	4108	3129			fold	1.06397	0.800027	0.837899	0.900633	0.0672786	fold	0.691961	0.668773	0.706007	0.688913	0.00886395			③	0.254016	0.314376	0.445427	0.534971	0.50804	0.794007	0.837899	③	0.385276	0.456576	0.456396	0.565363
			average	1.52111e+06	1.58803e+06	1.59862e+06	1.50915e+06	1.36262e+06	1.26167e+06	661565	14816.3	average	1645423	1576817	1576743	1.38376e+06	1134321	275552	5039.33	3812			HMC-1	①	②	③	average	SEM	HMC-1	①	②	③	average	SEM			average	0.25656	0.264846	0.450569	0.525533	0.544719	0.733383	0.900633	average	0.425234	0.441916	0.510082	0.544953
			fold	1	1.04399	1.05096	0.992134	0.895802	0.829441	0.434921	0.00974045	fold	1	0.958305	0.95826	0.840974	0.68938	0.167466	0.00306264	0.00231673			0	2219172	2112006	2134701			0	2136382	2267985	2171999					SEM	0.0108581	0.0208315	0.00810333	0.00615275	0.030575	0.0267757	0.0672786	SEM	0.0211291	0.0121503	0.0453298	0.00951618
			(μM)	0	1	2.5	5	7	10	15	20	(μM)	0	1	2.5	5	7	10	15	20			7.0μM	1512138	1530664	1694968			7.0μM	1560617	1623503	1577617
		HMC1	①	2219172	2227337	1.96729e+06	1937546	1512138	1134445	252978	18900	①	2136382	2.06933e+06	1923682	1666754	1560617	1213989	966170	452966			fold	0.681397	0.724744	0.794007	0.733383	0.0267757	fold	0.730495	0.715835	0.726343	0.724225	0.00356209
			②	2112006	2046005	2305099	1798395	1530664	1114341	320820	27962	②	2267985	2222485	1955068	1597532	1623503	1340702	886391	443979			THP-1	①	②	③	average	SEM	THP-1	①	②	③	average	SEM
			③	2134701	1.99433e+06	1982772	1885902	1694968	1121655	294732	28630	③	2171999	2353286	1.98017e+06	1888505	1577617	1211884	1043225	456170			0	473268	606907	619766			0	621397	670245	606096
			average	2155293	2089225	2.08505e+06	1.87395e+06	1.57926e+06	1.12348e+06	289510	25164	average	2192122	2.21503e+06	1.95297e+06	1717597	1.58725e+06	1255525	965262	451038			7.0μM	293240	307404	314866			7.0μM	281339	416287	276620
			fold	1	0.969346	0.967411	0.869463	0.732734	0.521266	0.134325	0.0116754	fold	1	1.01045	0.890905	0.783532	0.724068	0.572744	0.440332	0.205754			fold	0.619607	0.506509	0.50804	0.544719	0.030575	fold	0.452752	0.621097	0.456396	0.510082	0.0453298
			(μM)	0	1	2.5	5	7	10	15	20	(μM)	0	1	2.5	5	7	10	15	20			K562	①	②	③	average	SEM	K562	①	②	③	average	SEM
		THP-1	①	473268	634077	473810	392332	293240	26134	1736	1181	①	621397	565046	511686	429990	281339	219846	21264	1555			0	1351730	1288371	1296547			0	1361954	1301589	1394619
			②	606907	573778	576885	486384	307404	93171	1815	1180	②	670245	578991	654664	399980	416287	205499	41883	1337			7.0μM	690245	684112	693615			7.0μM	732648	849628	800035
			③	619766	567472	595123	381230	314866	82913	1788	1246	③	606096	665906	421396	379387	276620	257650	30062	1000			fold	0.510638	0.53099	0.534971	0.525533	0.00615275	fold	0.537939	0.652762	0.573658	0.58812	0.0277006
			average	566647	591776	548606	419982	305170	67406	1779.67	1202.33	average	632579	603314	529249	403119	324749	227665	31069.7	1297.33			HL60	①	②	③	average	SEM	HL60	①	②	③	average	SEM
			fold	1	1.04435	0.968162	0.74117	0.538554	0.118956	0.0031407	0.00212184	fold	1	0.953737	0.836652	0.637262	0.513372	0.3599	0.0491158	0.00205086			0	494638	509924	431146			0	478552	513634	462484
			(μM)	0	1	2.5	5	7	10	15	20	(μM)	0	1	2.5	5	7	10	15	20			7.0μM	113498	127841	135542			7.0μM	226690	214045	178184
		K562	①	1351730	1314263	1197855	970811	690245	237753	48242	6958	①	1361954	1246257	1186157	1002327	732648	469427	205144	45541			fold	0.229457	0.250706	0.314376	0.264846	0.0208315	fold	0.4737	0.416727	0.385276	0.425234	0.0211291
			②	1288371	1248012	1151381	918044	684112	202112	47260	7038	②	1301589	1523159	1162731	961397	849628	466972	219958	46890			Kasumi	①	②	③	average	SEM	Kasumi	①	②	③	average	SEM
			③	1296547	1193303	1100057	932896	693615	210574	44161	5917	③	1394619	1252868	1145629	1055840	800035	456535	206399	42572			0	368842	405770	395897			0	390440	372137	347392
			average	1312216	1.25186e+06	1.14976e+06	940584	689324	216813	46554.3	6637.67	average	1.35272e+06	1.34076e+06	1164839	1.00652e+06	794104	464311	210500	45001			7.0μM	103556	95317	100564			7.0μM	160922	170073	158611
			fold	1	0.954004	0.876201	0.71679	0.525313	0.165227	0.0354776	0.00505836	fold	1	0.991159	0.861108	0.744072	0.587042	0.343242	0.155613	0.033267			fold	0.28076	0.234904	0.254016	0.25656	0.0108581	fold	0.412156	0.457017	0.456576	0.441916	0.0121503
			(μM)	0	1	2.5	5	7	10	15	20	(μM)	0	1	2.5	5	7	10	15	20			KG1	①	②	③	average	SEM	KG1	①	②	③	average	SEM
		HL60	①	494638	462130	435238	267972	113498	4345	1033	634	①	478552	466034	455175	345262	226690	25963	1697	855			0	422742	411539	379672			0	412790	424568	381254
			②	509924	480088	436272	272249	127841	4816	1025	659	②	513634	485511	481894	316427	214045	23273	1366	704			7.0μM	198580	179652	169116			7.0μM	224764	222897	215547
			③	431146	422399	408517	265964	135542	4887	1034	682	③	462484	525865	452734	298437	178184	18983	1043	548			fold	0.469743	0.436537	0.445427	0.450569	0.00810333	fold	0.5445	0.524997	0.565363	0.544953	0.00951618
			average	478569	454872	426676	268728	125627	4682.67	1030.67	658.333	average	484890	492470	463268	320042	206306	22739.7	1368.67	702.333
			fold	1	0.950484	0.891565	0.561524	0.262505	0.00978472	0.00215364	0.00137563	fold	1	1.01563	0.955408	0.66003	0.42547	0.0468965	0.00282263	0.00144844
			(μM)	0	1	2.5	5	7	10	15	20	(μM)	0	1	2.5	5	7	10	15	20
		Kasumi	①	368842	352521	328907	196357	103556	3728	1054	556	①	390440	368424	299431	220977	160922	74591	7472	1161
			②	405770	353622	305780	183209	95317	4279	1079	541	②	372137	355038	339997	250989	170073	57967	6018	1034
			③	395897	376634	331412	181243	100564	3304	1087	731	③	347392	363528	294795	236676	158611	56145	5144	853
			average	390170	360926	322033	186936	99812.3	3770.33	1073.33	609.333	average	369990	362330	311408	236214	163202	62901	6211.33	1016
			fold	1	0.925048	0.825367	0.479115	0.255818	0.00966332	0.00275094	0.00156171	fold	1	0.979298	0.841666	0.638434	0.441099	0.170007	0.0167879	0.00274602
			(μM)	0	1	2.5	5	7	10	15	20	(μM)	0	1	2.5	5	7	10	15	20
		KG1	①	422742	421426	356873	257302	198580	52001	1997	748	①	412790	349411	315242	247920	224764	166144	57598	1688
			②	411539	349589	335421	253572	179652	62731	1838	770	②	424568	363783	314976	276000	222897	170184	54885	1841
			③	379672	355146	317421	261728	169116	53517	2096	782	③	381254	351755	302174	247796	215547	150127	57892	1321
			average	404651	375387	336572	257534	182449	56083	1977	766.667	average	406204	354983	310797	257239	221069	162152	56791.7	1616.67
			fold	1	0.927681	0.831758	0.636435	0.450881	0.138596	0.00488569	0.00189464	fold	1	0.873903	0.765126	0.633275	0.544232	0.399188	0.139811	0.00397994
[truncated: 3 more columns]

## Sheet: Fig.3b
		HL60					MV4-11					HMC1
	％of annexinV+	Control	Thioridazine (7.0μM)	Methiothepin (7.0μM)	Chlorpromazine (7.0μM)		Control	Thioridazine (7.0μM)	Methiothepin (7.0μM)	Chlorpromazine (7.0μM)		Control	Thioridazine (7.0μM)	Methiothepin (7.0μM)	Chlorpromazine (7.0μM)
	①	11.5	21.1	22.5	9.1	①	3.1	9.8	8.7	38.6	①	11.2	19.3	9.2	37.4
	②	11.6	22.6	51.6	8.4	②	2.7	9.2	8.5	43.2	②	9.9	17.8	7.7	35.5
	③	12.4	63.8	62.3	12.6	③	3.9	4.9	3.9	34.5	③	5.7	18	7.1	63.6
	④	17.5	70.5	25	13.4	④	3.5	6.6	4.7	35.2	④	6	22.3	8.6	63.8
	average	13.25	44.5	40.35	10.875		3.3	7.625	6.45	37.875		8.2	19.35	8.15	50.075
	SEM	1.2392	11.3899	8.52427	1.07899		0.223607	0.990186	1.08484	1.72169		1.19844	0.898958	0.403887	6.82087

[truncated: 17 more sheets: Fig.3c, Fig.3d, Fig.3e, Fig.4c,f, Fig.5a,c, Fig.5b,d, Fig.6c, Fig.S1a, Fig.S1b, Fig.S1c, Fig.S1e, Fig.S1g, Fig.S1h, Fig.S4a,c, Fig.S5, Fig.S6c, Fig.S7b]
